# Supplementary material for: Unraveling the mechanisms behind the enhanced efficacy of β-lactam-based sideromycins
Source: Commun Biol. 2025 Nov 6;8:1535. doi: 10.1038/s42003-025-08898-9 (PMC12592502; doi:10.1038/s42003-025-08898-9)
Supplement: Supplementary file 4 — Supplementary data file 1 [file 42003_2025_8898_MOESM4_ESM.xlsx]

## Sheet: permeability_CSV
ID	ATB	Time	NetConc	dCFU
TRUE	LOR	0	203.442	-0.250865
TRUE	LOR	0	207.423	-0.125926
TRUE	LOR	0	188.461	-0.063778
TRUE	LOR	0.5	187.898	NA
TRUE	LOR	0.5	183.059	NA
TRUE	LOR	0.5	160.146	NA
TRUE	LOR	1	157.61	NA
TRUE	LOR	1	160.928	NA
TRUE	LOR	1	140.672	NA
TRUE	LOR	1.5	129.601	NA
TRUE	LOR	1.5	132.761	NA
TRUE	LOR	1.5	114.398	NA
TRUE	LOR	2	109.751	-0.285462
TRUE	LOR	2	107.171	-0.177556
TRUE	LOR	2	89.2121	-0.461553
TRUE	LOR	3	62.4176	NA
TRUE	LOR	3	42.9526	NA
TRUE	LOR	3	21.2747	NA
TRUE	LOR	4	6.3	-0.792989
TRUE	LOR	4	6.3	-0.936896
TRUE	LOR	4	6.3	-0.711956
TRUE	LOR	6	NA	-0.837561
TRUE	LOR	6	NA	-0.956748
TRUE	LOR	6	NA	-0.540896
TRUE	LOR	8	NA	-0.770889
TRUE	LOR	8	NA	-0.560779
TRUE	LOR	8	NA	-0.277974
TRUE	LOR	10	NA	-0.100881
TRUE	LOR	10	NA	-0.343919
TRUE	LOR	10	NA	0.0240582
TRUE	LOR	24	NA	-0.0625174
TRUE	LOR	24	NA	-0.152694
TRUE	LOR	24	NA	0.10443
FALSE	LOR	0	216.374	0.0266883
FALSE	LOR	0	183.336	0.4114
FALSE	LOR	0	193.353	-0.0313036
FALSE	LOR	0.5	195.307	NA
FALSE	LOR	0.5	164.608	NA
FALSE	LOR	0.5	173.884	NA
FALSE	LOR	1	178.035	NA
FALSE	LOR	1	145.795	NA
FALSE	LOR	1	149.747	NA
FALSE	LOR	1.5	147.141	NA
FALSE	LOR	1.5	121.992	NA
FALSE	LOR	1.5	131.05	NA
FALSE	LOR	2	111.504	-0.42138
FALSE	LOR	2	87.1876	-0.760199
FALSE	LOR	2	90.4506	-0.546319
FALSE	LOR	3	38.9802	NA
FALSE	LOR	3	39.2301	NA
FALSE	LOR	3	34.6351	NA
FALSE	LOR	4	6.3	-0.954654
FALSE	LOR	4	6.3	-1.11435
FALSE	LOR	4	6.3	-1.48314
FALSE	LOR	4	6.3	NA
FALSE	LOR	6	NA	-0.0614508
FALSE	LOR	6	NA	-1.25527
FALSE	LOR	6	NA	-0.626882
FALSE	LOR	8	NA	-0.476042
FALSE	LOR	8	NA	-0.859741
FALSE	LOR	8	NA	-0.39686
FALSE	LOR	10	NA	-0.0295121
FALSE	LOR	10	NA	-0.20972
FALSE	LOR	10	NA	-0.20972
FALSE	LOR	24	NA	0.10331
FALSE	LOR	24	NA	0.292366
FALSE	LOR	24	NA	-0.0929846
TRUE	BLOR	0	178.64	-0.250865
TRUE	BLOR	0	216.368	-0.125926
TRUE	BLOR	0	NA	0.0874897
TRUE	BLOR	0	192.666	-0.297861
TRUE	BLOR	0	NA	-0.0425887
TRUE	BLOR	2	232.974	-0.496315
TRUE	BLOR	2	245.422	-0.700435
TRUE	BLOR	2	NA	-0.445163
TRUE	BLOR	2	207.042	-0.583751
TRUE	BLOR	2	NA	-0.345048
TRUE	BLOR	4	218.579	-1.02233
TRUE	BLOR	4	238.635	-1.55798
TRUE	BLOR	4	NA	-1.94605
TRUE	BLOR	4	191.366	-0.839986
TRUE	BLOR	4	NA	-1.34266
TRUE	BLOR	6	197.173	-1.1748
TRUE	BLOR	6	223.304	-1.83756
TRUE	BLOR	6	NA	-2.90693
TRUE	BLOR	6	167.919	-0.980229
TRUE	BLOR	6	NA	-2.01802
TRUE	BLOR	8	198.039	-0.93274
TRUE	BLOR	8	233.466	-1.94698
TRUE	BLOR	8	NA	-3.30608
TRUE	BLOR	8	174.322	-1.4241
TRUE	BLOR	8	NA	-2.19365
TRUE	BLOR	10	177.19	-1.02516
TRUE	BLOR	10	212.846	-1.94598
TRUE	BLOR	10	NA	-3.4241
TRUE	BLOR	10	156.679	-0.991736
TRUE	BLOR	10	NA	-2.69882
TRUE	BLOR	24	112.271	-1.0236
TRUE	BLOR	24	117.903	-2.18746
TRUE	BLOR	24	NA	-3.4231
TRUE	BLOR	24	104.972	-1.03619
TRUE	BLOR	24	NA	-3.04915
FALSE	BLOR	0	NA	0.0478776
FALSE	BLOR	0	220.837	0.38367
FALSE	BLOR	0	231.144	NA
FALSE	BLOR	0	239.978	0.393111
FALSE	BLOR	2	228.829	-0.309655
FALSE	BLOR	2	276.015	-0.683236
FALSE	BLOR	2	269.032	NA
FALSE	BLOR	2	NA	-0.548537
FALSE	BLOR	4	236.463	-1.25237
FALSE	BLOR	4	261.859	-0.965584
FALSE	BLOR	4	257.397	-1.22963
FALSE	BLOR	4	NA	NA
FALSE	BLOR	6	228.378	-2.56345
FALSE	BLOR	6	219.083	-2.36963
FALSE	BLOR	6	216.478	NA
FALSE	BLOR	6	NA	-2.40584
FALSE	BLOR	8	232.636	-3.45939
FALSE	BLOR	8	208.967	-3.45939
FALSE	BLOR	8	196.377	NA
FALSE	BLOR	8	NA	-3.45939
FALSE	BLOR	10	190.606	-3.65213
FALSE	BLOR	10	163.091	-3.65213
FALSE	BLOR	10	160.913	NA
FALSE	BLOR	10	NA	-3.65213
FALSE	BLOR	24	86.3711	-3.75379
FALSE	BLOR	24	100.658	-3.75379
FALSE	BLOR	24	97.3428	-3.75379
FALSE	BLOR	24	NA	NA
TRUE	CEF	0	204.035	-0.00308015
TRUE	CEF	0	158.673	-0.250865
TRUE	CEF	0	209.494	-0.250865
TRUE	CEF	0	NA	-0.273728
TRUE	CEF	0.5	185.837	NA
TRUE	CEF	0.5	141.798	NA
TRUE	CEF	0.5	180.864	NA
TRUE	CEF	1	151.505	NA
TRUE	CEF	1	125.177	NA
TRUE	CEF	1	149.798	NA
TRUE	CEF	1	NA	NA
TRUE	CEF	1.5	120.26	NA
TRUE	CEF	1.5	102.303	NA
TRUE	CEF	1.5	118.603	NA
TRUE	CEF	2	86.2696	-0.285462
TRUE	CEF	2	65.8575	-0.399405
TRUE	CEF	2	88.7219	-0.534104
TRUE	CEF	2	NA	-0.308325
TRUE	CEF	3	59.499	NA
TRUE	CEF	3	48.6159	NA
TRUE	CEF	3	58.9044	NA
TRUE	CEF	4	6.3	-1.69386
TRUE	CEF	4	6.3	-0.892692
TRUE	CEF	4	6.3	-0.96908
TRUE	CEF	4	NA	-0.815852
TRUE	CEF	6	NA	-0.704023
TRUE	CEF	6	NA	-0.495139
TRUE	CEF	6	NA	-0.650041
TRUE	CEF	6	NA	-0.332411
TRUE	CEF	8	NA	0.361228
TRUE	CEF	8	NA	-0.145348
TRUE	CEF	8	NA	-0.344921
TRUE	CEF	8	NA	-0.0091286
TRUE	CEF	10	NA	-0.12207
TRUE	CEF	10	NA	0.0820502
TRUE	CEF	10	NA	-0.0806771
TRUE	CEF	10	NA	-0.00812645
TRUE	CEF	24	NA	-0.288914
TRUE	CEF	24	NA	-0.0491534
TRUE	CEF	24	NA	-0.152694
TRUE	CEF	24	NA	0.0233972
FALSE	CEF	0	200.294	0.0778409
FALSE	CEF	0	164.145	-0.144008
FALSE	CEF	0	205.703	-0.144008
FALSE	CEF	0	NA	-0.0313036
FALSE	CEF	0.5	185.794	NA
FALSE	CEF	0.5	129.085	NA
FALSE	CEF	0.5	186.764	NA
FALSE	CEF	0.5	NA	NA
FALSE	CEF	1	152.909	NA
FALSE	CEF	1	100.777	NA
FALSE	CEF	1	152.646	NA
FALSE	CEF	1	NA	NA
FALSE	CEF	1.5	111.299	NA
FALSE	CEF	1.5	77.9	NA
FALSE	CEF	1.5	110.676	NA
FALSE	CEF	1.5	NA	NA
FALSE	CEF	2	83.0993	-0.72241
FALSE	CEF	2	59.3382	-0.31023
FALSE	CEF	2	87.0927	-0.6255
FALSE	CEF	2	NA	-0.760199
FALSE	CEF	3	62.6821	NA
FALSE	CEF	3	43.1524	NA
FALSE	CEF	3	61.9925	NA
FALSE	CEF	3	NA	NA
FALSE	CEF	4	6.3	-2.86448
FALSE	CEF	4	6.3	-1.0686
FALSE	CEF	4	6.3	-1.2235
FALSE	CEF	4	NA	-2.43011
FALSE	CEF	6	NA	-2.98227
FALSE	CEF	6	NA	-0.514908
FALSE	CEF	6	NA	-0.158361
FALSE	CEF	6	NA	-2.11697
FALSE	CEF	8	NA	-2.03935
FALSE	CEF	8	NA	-0.133619
FALSE	CEF	8	NA	-0.160771
FALSE	CEF	8	NA	-1.20497
FALSE	CEF	10	NA	-1.06359
FALSE	CEF	10	NA	-0.141004
FALSE	CEF	10	NA	-0.0910301
FALSE	CEF	10	NA	-0.523339
FALSE	CEF	24	NA	0.255042
FALSE	CEF	24	NA	0.0872232
FALSE	CEF	24	NA	0.195456
FALSE	CEF	24	NA	0.126375
TRUE	MCEF	0	239.615	0.0556979
TRUE	MCEF	0	199.189	-0.229145
TRUE	MCEF	0	158.968	-0.262146
TRUE	MCEF	0	NA	-0.262146
TRUE	MCEF	2	231.502	0.0425517
TRUE	MCEF	2	192.413	-0.358012
TRUE	MCEF	2	167.863	-0.399405
TRUE	MCEF	2	NA	-0.263743
TRUE	MCEF	4	235.37	-0.179934
TRUE	MCEF	4	199.844	-0.635866
TRUE	MCEF	4	182.678	-0.491959
TRUE	MCEF	4	NA	-0.514822
TRUE	MCEF	6	220.2	0.0762524
TRUE	MCEF	6	186.289	-0.306083
TRUE	MCEF	6	165.097	-0.332411
TRUE	MCEF	6	NA	-0.0594102
TRUE	MCEF	8	216.788	0.266094
TRUE	MCEF	8	184.944	-0.168829
TRUE	MCEF	8	179.461	-0.123072
TRUE	MCEF	8	NA	0.107377
TRUE	MCEF	10	195.971	0.421998
TRUE	MCEF	10	168.752	0.108379
TRUE	MCEF	10	157.189	0.0540215
TRUE	MCEF	10	NA	0.0540215
TRUE	MCEF	24	149.668	0.271182
TRUE	MCEF	24	122.642	-0.136304
TRUE	MCEF	24	132.773	-0.20594
TRUE	MCEF	24	NA	0.0658011
FALSE	MCEF	0	215.484	0.157022
FALSE	MCEF	0	167.468	-0.0702217
FALSE	MCEF	0	165.15	0.0156929
FALSE	MCEF	0	NA	-0.00716993
FALSE	MCEF	2	258.345	-0.0162616
FALSE	MCEF	2	195.984	-0.210527
FALSE	MCEF	2	190.043	-0.296441
FALSE	MCEF	2	NA	-0.129494
FALSE	MCEF	4	268.513	-0.382855
FALSE	MCEF	4	214.545	-0.598775
FALSE	MCEF	4	208.313	-0.223499
FALSE	MCEF	4	NA	-0.328235
FALSE	MCEF	6	227.319	0.120393
FALSE	MCEF	6	205.174	-0.345447
FALSE	MCEF	6	196.151	-0.0791796
FALSE	MCEF	6	NA	0.0591231
FALSE	MCEF	8	237.45	0.00107951
FALSE	MCEF	8	202.701	-0.373379
FALSE	MCEF	8	213.156	-0.254193
FALSE	MCEF	8	NA	-0.120654
FALSE	MCEF	10	204.687	0.0913101
FALSE	MCEF	10	184.722	-0.222309
FALSE	MCEF	10	192.541	-0.120319
FALSE	MCEF	10	NA	-0.130539
FALSE	MCEF	24	184.868	0.111135
FALSE	MCEF	24	169.571	0.0872232
FALSE	MCEF	24	167.964	0.0257052
FALSE	MCEF	24	NA	0.189022
